# Supplementary material for: Profiling of Non-Coding Regulators and Their Targets in Epicardial Fat from Patients with Coronary Artery Disease
Source: Int J Mol Sci. 2022 May 10;23(10):5297. doi: 10.3390/ijms23105297 (PMC9141930; doi:10.3390/ijms23105297)
Supplement: Supplementary file 1 [file ijms-23-05297-s001.zip]

Archive with 1 entries (1 files):
- ijms-1692202-supplementary.pdf
